# Supplementary material for: Hexahexyloxycalix[6]arene, a Conformationally Adaptive Host for the Complexation of Linear and Branched Alkylammonium Guests
Source: Molecules. 2023 Jun 13;28(12):4749. doi: 10.3390/molecules28124749 (PMC10304928; doi:10.3390/molecules28124749)
Supplement: Supplementary file 1 [file molecules-28-04749-s001.zip]

Archive with 1 entries (1 files):
- molecules-2416041-supplementary.pdf
